# Supplementary material for: Colonic inflammation triggers β cell proliferation during obesity development via a liver-to-pancreas interorgan mechanism
Source: JCI Insight. 2025 May 8;10(9):e183864. doi: 10.1172/jci.insight.183864 (PMC12128978; doi:10.1172/jci.insight.183864)
Supplement: Supporting data values [file jciinsight-10-183864-s060.xlsx]

## Sheet: Fig1C　
Figure 1C
		Data points
		Body weight (g)
		Vehicle	DSS
		25.3	23.1
		25.6	24
		26.3	24.6
		26.4	24
		23.2	23
		Group summary
		Vehicle	DSS
	Mean	25.36	23.74
	SEM	0.578446	0.302655

## Sheet: Fig1D　
Figure 1D
		Data points
		Fasting blood glucose (mg/dL)
		Vehicle	DSS
		152	163
		143	134
		124	122
		115	123
		110	115
		Group summary
		Vehicle	DSS
	Mean	128.8	131.4
	SEM	8.08332	8.46522

## Sheet: Fig 1E 
Figure 1E
		Data points
		Fasting plasma insulin (mg/dL)
		Vehicle	DSS
		0.642	0.495
		0.6	0.43
		0.503	0.447
		0.47	0.454
		0.359	0.397
		Group summary
		Vehicle	DSS
	Mean	0.5148	0.4446
	SEM	0.0499294	0.0159894

## Sheet: Fig1F 
Figure 1F
		Data points
		Fasting plasma glucose at insulin torelance test (% of basal)
		Vehicle							Vehicle
		0 min	15 min	30 min	60 min	90 min	120 min		0 min	15 min	30 min	60 min	90 min	120 min
		100	71.2575	64.0719	79.0419	104.192	71.8563		100	81.1189	81.1189	94.4056	100.699	131.469
		100	89.8089	23.5669	103.185	115.287	108.28		100	80.3922	67.6471	106.863	127.451	148.039
		100	73.2484	79.6178	107.643	125.478	121.019		100	64.4809	75.4098	98.9071	110.929	85.2459
		100	83.75	75	107.5	116.25	118.125		100	92.3077	75.641	78.2051	107.692	115.385
		100	78.0645	89.0323	109.677	117.419	123.871		100	76.4151	78.3019	102.83	83.0189	96.2264
		Group summary
		Vehicle							Vehicle
		0 min	15 min	30 min	60 min	90 min	120 min		0 min	15 min	30 min	60 min	90 min	120 min
	Mean	100	79.2259	66.2578	101.409	115.725	108.63		100	78.9429	75.6237	96.2422	105.958	115.273
	SEM	0	3.41352	11.4037	5.6911	3.40201	9.56128		0	4.47768	2.24769	4.95988	7.22331	11.4025

## Sheet: Fig２A　
Figure 2A
		Data points
		Colon length (cm)
		Vehicle	DSS
		8	6.5
		8.5	6.5
		7.5	6.5
		7.5	6
		7	7
		Group summary
		Vehicle	DSS
	Mean	7.7	6.5
	SEM	0.254951	0.158114

## Sheet: Fig2B 
Figure 2B
		Data points
		Disease activity index
		Vehicle	DSS
		0	2
		0	2
		0	1
		0	2
		0	1
		Group summary
		Vehicle	DSS
	Mean	0	1.6
	SEM	0	0.244949

## Sheet: Fig2D 
Figure 2D
		Data points
		Relative fluorescence intensity
		Vehicle	DSS
		1.29044	0.20295
		1.17935	0.147106
		1.09923	0.0978133
		0.807689	0.0578336
		0.623286	0.017505
		Group summary
		Vehicle	DSS
	Mean	1	0.104642
	SEM	0.123545	0.0326329

## Sheet: Fig2E 
Figure 2E
		Data points
		Serum FITC-Dextran (mg/mL)
		Vehicle	DSS
		0.110674	0.693861
		0.370986	0.66537
		0.00210363	0.483549
		0.0359412	1.04114
		0.0336647	0.58538
		Group summary
		Vehicle	DSS
	Mean	0.110674	0.693861
	SEM	0.0674778	0.094185

## Sheet: Fig2F 
Figure 2F
		Data points
		LPS Concentration (EU/mL)
		Vehicle	DSS
		0.14	0.21
		0.13	0.16
		0.11	0.15
		0.11	0.15
		0.11	0.12
		Group summary
		Vehicle	DSS
	Mean	0.12	0.158
	SEM	0.00632456	0.0146287

## Sheet: Fig3A 
Figure 3A
		Data points
		Relative intensity of pERK/ERK
		Vehicle	DSS
		0.182533	4.94123
		0.110848	4.5812
		0.501936	3.65377
		3.36767	1.78362
		Group summary
		Vehicle	DSS
	Mean	1.04075	3.73995
	SEM	0.780285	0.706248

[truncated: 62 more sheets: Fig3B , Fig3C , Fig3D , Fig3E , Fig4B , Fig4C , Fig4D , Fig4E , Fig5B , Fig5C , Fig5D , Fig5E , FIg6B , Fig6C , Fig6D , Fig6E , Fig7B , Fig7C , Fig7D , Fig7E  …]
